# Supplementary material for: Exploring the interplay between tinder use, general self-esteem, and sexual self-esteem among European emerging adults
Source: BMC Psychol. 2026 Apr 29;14:966. doi: 10.1186/s40359-026-04599-y (PMC13330100; doi:10.1186/s40359-026-04599-y)
Supplement: Supplementary file 1 — Additional file 1. Multiple linear regression models predicting sexual and general self-esteem from Tinder use and Tinder use frequency. This file contains all supplementary linear regression models in which gender-identification scores were used instead of sex assigned at birth. The tables report unstandardised coefficients (B), standard errors (SE(B)), standardised coefficients (β), t-values, and p-values for all predictors. [file 40359_2026_4599_MOESM1_ESM.xlsx]

## Sheet: Additional file 1 - Gender
Additional file 1. Multiple linear regression models predicting general and sexual self-esteem from Tinder use, Tinder use frequency, and covariates.
	B	SE(B)	β	t	p
H1a. General self-esteem predicted by Tinder use (yes/no)
Full Model (N=2060; Adj. R²=0.205)
(Constant)	13.751	1.2	-	11.458	<.001
Tinder use (no=0, yes=1)	-0.368	0.234	-0.033	-1.574	.115
Sexual self-esteem	0.213	0.014	0.355	15.263	<.001
Gender	0.664	0.148	0.094	4.471	<.001
Age (years)	0.02	0.045	0.011	0.441	.659
Socioeconomic status (ref=high)	-1.254	0.223	-0.114	-5.617	<.001
Education (ref=no university degree)	0.947	0.269	0.087	3.519	<.001
Relationship status (ref=no relationship)	-0.432	0.236	-0.04	-1.836	.066
Nationality (ref=Italians)	1.981	0.227	0.179	8.742	<.001
	B	SE(B)	β	t	p
H1b. General self-esteem predicted by Tinder use frequency
Full Model (N=1246; Adj. R²=0.201)
(Constant)	12.885	1.553	-	8.295	<.001
Tinder use frequency	0.001	0.114	0	0.005	.996
Sexual self-esteem	0.222	0.017	0.365	12.696	<.001
Gender	0.629	0.194	0.091	3.241	.001
Age (years)	0.049	0.055	0.027	0.881	.378
Socioeconomic status (ref=high)	-1.224	0.289	-0.109	-4.236	<.001
Education (ref=no university degree)	0.683	0.342	0.061	1.999	.046
Relationship status (ref=no relationship)	-0.445	0.3	-0.039	-1.483	.138
Nationality (ref=Italians)	2.181	0.304	0.181	7.171	<.001
	B	SE(B)	β	t	p
H2a. Sexual self-esteem predicted by Tinder use (yes/no)
Full Model (N=2060; Adj. R²=0.196)
(Constant)	-20.682	2.004	-	-10.319	<.001
Tinder use (no=0, yes=1)	1.813	0.392	0.097	4.62	<.001
General self-esteem	0.597	0.038	0.359	15.658	<.001
Gender	0.851	0.275	0.073	3.095	.002
Age (years)	0.282	0.071	0.095	3.977	<.001
Socioeconomic status (ref=high)	0.056	0.382	0.003	0.147	.883
Education (ref=no university degree)	-1.264	0.436	-0.07	-2.9	.004
Relationship status (ref=no relationship)	3.623	0.377	0.2	9.601	<.001
Nationality (ref=Italians)	0.082	0.388	0.004	0.212	.832
	B	SE(B)	β	t	p
H2b. Sexual self-esteem predicted by Tinder use frequency
Full Model (N=1246; Adj. R²=0.179)
(Constant)	-17.807	2.606	-	-6.832	<.001
Tinder use frequency	-0.106	0.178	-0.015	-0.594	.552
General self-esteem	0.617	0.046	0.375	13.312	<.001
Gender	0.769	0.32	0.067	2.405	.016
Age (years)	0.253	0.092	0.084	2.754	.006
Socioeconomic status (ref=high)	0.544	0.494	0.03	1.101	.271
Education (ref=no university degree)	-1.016	0.58	-0.055	-1.752	.080
Relationship status (ref=no relationship)	2.771	0.469	0.146	5.91	<.001
Nationality (ref=Italians)	-0.105	0.535	-0.005	-0.196	.844
Note. Full Model=multiple regression including covariates. Reference categories (comparison direction): Tinder use=non-users (0) compared with users (1); socioeconomic status=high compared with low; education=no university degree compared with university degree; relationship status=not in a relationship compared with in a relationship; nationality=Italians compared with Swiss. Gender, Tinder freq…
