# Supplementary material for: Exploring the interplay between tinder use, general self-esteem, and sexual self-esteem among European emerging adults
Source: BMC Psychol. 2026 Apr 29;14:966. doi: 10.1186/s40359-026-04599-y (PMC13330100; doi:10.1186/s40359-026-04599-y)
Supplement: Supplementary file 2 — Additional file 2. Spearman correlations between 46 Tinder use motivation items and general and sexual self-esteem (Tinder users only). This file contains Spearman correlation coefficients between 46 Tinder use motivation items and general (GSE) and sexual (SSE) self-esteem. For each motivation item, the file reports correlation coefficients (ρ), p-values, p-values adjusted for multiple comparisons, and sample sizes for each correlation. The file also includes the item number corresponding to each motivation item. [file 40359_2026_4599_MOESM2_ESM.xlsx]

## Sheet: Additional file 2 - Motivations
Additional file 2. Spearman correlations between 46 Tinder use motivation items and general and sexual self-esteem (Tinder users only).
Motivation	ρ (GSE)	ρ (SSE)	p (GSE)	p (SSE)	p adj. (GSE)	p adj. (SSE)	N (GSE)	N (SSE)	Tinder item
I need someone to talk to	-.28	-.13	<.001	<.001	<.001	<.001	1413	1404	10
It makes me feel less alone	-.26	-.08	<.001	.002	<.001	.005	1423	1413	14
I feel less shy online than offline	-.26	-.17	<.001	<.001	<.001	<.001	1428	1418	37
When I have nobody else to talk to	-.25	-.12	<.001	<.001	<.001	<.001	1409	1400	3
I find it easier to open up to others online than offline	-.25	-.15	<.001	<.001	<.001	<.001	1409	1400	16
To gain more self-confidence	-.24	-.12	<.001	<.001	<.001	<.001	1451	1441	22
To feel more attractive	-.24	-.07	<.001	.006	<.001	.012	1455	1444	27
I communicate more easily online than offline	-.24	-.16	<.001	<.001	<.001	<.001	1426	1416	20
To feel better about myself	-.22	-.08	<.001	.003	<.001	.006	1440	1430	40
I am looking for a one-night stand	.05	.21	.073	<.001	.114	<.001	1415	1405	38
To find someone to have sex with	.05	.21	.063	<.001	.103	<.001	1433	1424	45
To find out what other people think of me	-.18	-.07	<.001	.007	<.001	.015	1445	1434	32
I feel better when I have a match on Tinder	-.15	-.09	<.001	<.001	<.001	.001	1455	1445	26
So people can give me compliments about my appearance	-.14	.02	<.001	.382	<.001	.440	1432	1421	39
To cheer myself up	-.14	.01	<.001	.777	<.001	.812	1441	1431	12
My online Tinder connections understand me better than other people	-.14	-.05	<.001	.051	<.001	.068	1338	1329	5
It can be exhilarating	.08	.13	.002	<.001	.006	<.001	1452	1442	19
It is entertaining	.06	.13	.017	<.001	.035	<.001	1452	1442	33
To flirt	.04	.12	.168	<.001	.224	<.001	1453	1443	31
To find a long-term relationship	-.03	-.11	.198	<.001	.246	<.001	1427	1417	41
To find someone to be with	-.05	-.10	.051	<.001	.090	<.001	1428	1420	46
Out of habit	-.10	-.02	<.001	.471	<.001	.528	1389	1379	36
It is exciting	.09	.10	<.001	<.001	.001	<.001	1449	1440	11
To contact a possible future romantic partner	-.02	-.09	.504	<.001	.552	.002	1445	1434	18
It is an easy way to meet someone	.05	.09	.050	<.001	.090	.003	1455	1445	42
I think it is funny	.05	.08	.074	.001	.114	.003	1461	1451	28
It is cool	.01	.08	.829	.003	.829	.006	1443	1433	43
When I have nothing better to do	-.08	.01	.002	.585	.006	.626	1449	1439	44
To talk to someone about sex	-.08	.07	.004	.011	.010	.020	1394	1385	15
It helps me to establish new friendships	-.07	-.05	.007	.040	.017	.056	1431	1420	35
For the kick	-.04	.07	.170	.009	.224	.017	1445	1435	23
To relax	-.07	.07	.013	.009	.028	.017	1443	1433	13
It is fun	.04	.06	.158	.016	.222	.027	1462	1452	1
It is exciting to talk to a stranger	.01	.06	.708	.018	.741	.030	1455	1445	34
To exchange sexy pictures with someone	-.04	.06	.094	.022	.139	.034	1390	1380	29
To pass the time, especially when I’m bored	-.02	.06	.549	.020	.587	.032	1461	1450	25
As a pleasant activity when I’m relaxing	-.04	.06	.159	.027	.222	.040	1448	1438	24
It helps me to find a romantic relationship	-.04	-.06	.181	.035	.231	.050	1432	1422	9
To find out information about other users	-.06	-.03	.043	.216	.085	.276	1353	1345	6
I am looking for an exciting relationship	-.05	-.04	.046	.152	.088	.200	1432	1422	21
Everyone uses Tinder	-.05	-.01	.060	.579	.102	.626	1428	1418	4
It is new	-.03	.00	.235	.991	.277	.991	1369	1359	30
I enjoy browsing on Tinder	.03	.03	.234	.225	.277	.279	1458	1448	2
To see who else uses the application	-.03	-.02	.322	.346	.371	.418	1443	1432	17
To look at other people’s profiles	.02	-.02	.463	.365	.520	.431	1453	1443	8
To look at other people’s pictures	.01	.00	.796	.961	.814	.982	1437	1427	7
Note. Adjusted p-values (p adj.) were corrected using the Benjamini–Hochberg false discovery rate procedure. Abbreviations. GSE=general self-esteem; SSE=sexual self-esteem; ρ=Spearman’s rho; p=p-value; N=sample size.
