# Supplementary material for: Exploring the interplay between tinder use, general self-esteem, and sexual self-esteem among European emerging adults
Source: BMC Psychol. 2026 Apr 29;14:966. doi: 10.1186/s40359-026-04599-y (PMC13330100; doi:10.1186/s40359-026-04599-y)
Supplement: Supplementary file 3 — Additional file 3. Spearman correlations between Tinder use motivation subscales and general and sexual self-esteem (Tinder users only). This file contains Spearman correlation coefficients between the six Tinder use motivation subscales (Love, Casual Sex, Ease of Communication, Self-Worth Validation, Thrill of Excitement, and Trendiness; [39]) and general (GSE) and sexual (SSE) self-esteem. For each subscale, the file reports correlation coefficients (ρ), p-values, Benjamini–Hochberg adjusted p-values, and sample sizes. [file 40359_2026_4599_MOESM3_ESM.xlsx]

## Sheet: Additional file 3 - subscales
Additional file 3. Spearman correlations between Tinder motivations subscales and self-esteem outcomes (Tinder users only).
Subscale	ρ (GSE)	ρ (SSE)	p (GSE)	p (SSE)	p adj. (GSE)	p adj. (SSE)	N (GSE)	N (SSE)
Love	-.03	-.08	.309	.003	.371	.003	1468	1457
Casual Sex	.00	.19	.930	<.001	.930	<.001	1453	1443
Ease of Communication	-.27	-.17	<.001	<.001	<.001	<.001	1460	1449
Self-Worth Validation	-.28	-.08	<.001	.002	<.001	.003	1468	1457
Thrill of Excitement	.03	.10	.209	<.001	.313	<.001	1471	1461
Trendiness	-.04	.02	.102	.433	.204	.433	1468	1457
Note. Adjusted p-values (p adj.) were corrected using the Benjamini–Hochberg false discovery rate procedure. Abbreviations. GSE=general self-esteem; SSE=sexual self-esteem; ρ=Spearman’s rho; p=p-value; N=sample size.
